# Supplementary material for: β-Arrestin 2 suppresses the activation of YAP by promoting LATS kinase activity
Source: Genes Dis. 2022 May 17;10(2):348–51. doi: 10.1016/j.gendis.2022.04.017 (PMC10201590; doi:10.1016/j.gendis.2022.04.017)
Supplement: Multimedia component 2 [file mmc2.xlsx]

## Sheet: Sheet1
Sample_ID	Age	Sex	Colon cancer type	Differentiation	Subtype		Location	AY1/AY2	Death
AMC-17CT-004	67	F	Adenocarcinoma	Moderate	Single		HEPATIC FLEXURE		0
AMC-17CT-008	49	F	Adenocarcinoma	Moderate	Single		RECTUM	AY2	0
AMC-17CT-009	69	F	Adenocarcinoma	Moderate	Single		LEFT HEMICOLECTOMY		0
AMC-17CT-010	54	M	Adenocarcinoma	Moderate	Single		RECTUM		0
AMC-17CT-011	71	M	Adenocarcinoma	Moderate	Single		SIGMOID COLON		0
AMC-17CT-012	56	M	Adenocarcinoma	Moderate	Single		RECTUM		0
AMC-17CT-018	59	F	Adenocarcinoma	Moderate	Single		DESCENDING COLON		0
AMC-17CT-019	61	M	Adenocarcinoma	Moderate	Single		RECTOSIGMOID JUNCTION	AY1	0
AMC-17CT-028	76	M	Adenocarcinoma	Moderate	Single		SIGMOID COLON		1
AMC-17CT-031	77	F	Adenocarcinoma	Moderate	Mucious and single		HEPATIC FLEXURE		1
AMC-17CT-032	59	F	Adenocarcinoma	Moderate	Single		RECTUM	AY1	0
AMC-17CT-033	66	M	Adenocarcinoma	Moderate	Single		RECTUM		0
AMC-17CT-035	65	F	Adenocarcinoma	Moderate	Single		CECUM	AY1	0
AMC-17CT-036	63	M	Adenocarcinoma	Moderate	Single		TRANSVERSE COLON		0
AMC-17CT-037	65	M	Adenocarcinoma	Moderate	Single		RECTOSIGMOID JUNCTION		0
AMC-17CT-039	76	F	Adenocarcinoma	Moderate	Single		TRANSVERSE COLON	AY1	0
AMC-17CT-040	75	M	Adenocarcinoma	Poor	Single		ASCENDING COLON	AY2	0
AMC-17CT-042	72	F	Adenocarcinoma	Moderate	Single		SIGMOID COLON	AY1	0
AMC-17CT-043	60	M	Adenocarcinoma	Moderate	Single		RECTUM		0
AMC-17CT-044	76	M	Adenocarcinoma	Moderate	Single		ASCENDING COLON	AY2	0
AMC-17CT-045	63	M	Adenocarcinoma	Moderate	Single		ASCENDING COLON	AY2	0
AMC-17CT-046	59	F	Adenocarcinoma	Moderate	Single		RECTUM	AY2	0
AMC-17CT-047	55	M	Adenocarcinoma	Moderate	Single		RECTUM	AY2	0
AMC-17CT-048	55	F	Adenocarcinoma	Moderate	Single		TRANSVERSE COLON		0
AMC-17CT-049	77	F	Adenocarcinoma	Moderate	Single		SIGMOID COLON		1
AMC-17CT-050	73	F	Adenocarcinoma	Moderate	Single		SIGMOID COLON		0
AMC-17CT-051	56	F	Adenocarcinoma	Moderate	Single		ASCENDING COLON		0
AMC-17CT-052	62	M	Adenocarcinoma	Moderate	Single		ASCENDING COLON		0
AMC-17CT-053	49	M	Adenocarcinoma	Moderate	Single		CECUM	AY1	0
AMC-17CT-054	61	F	Adenocarcinoma	Moderate	Single		RECTOSIGMOID JUNCTION		0
AMC-17CT-055	49	F	Adenocarcinoma	Moderate	Single		SIGMOID COLON	AY2	0
AMC-17CT-056	75	M	Adenocarcinoma	Moderate	Single		RECTUM	AY2	1
AMC-17CT-057	56	M	Adenocarcinoma	Moderate	Single		SIGMOID COLON		0
AMC-17CT-058	47	F	Adenocarcinoma	Moderate	Single		RECTUM		0
AMC-17CT-059	61	M	Adenocarcinoma	Moderate	Single		RECTUM		0
AMC-17CT-060	84	M	Adenocarcinoma	Moderate	Single		HEPATIC FLEXURE		0
AMC-17CT-062	56	M	Adenocarcinoma	Moderate	Single		RECTOSIGMOID JUNCTION		0
AMC-17CT-063	51	M	Adenocarcinoma	Moderate	Single		RECTUM	AY2	1
AMC-17CT-065	75	F	Adenocarcinoma	Poor	Single		RECTOSIGMOID JUNCTION	AY2	0
AMC-17CT-066	47	M	Adenocarcinoma	Moderate	Single		RECTUM		0
AMC-17CT-068	62	F	Adenocarcinoma	Moderate	Single		SIGMOID COLON	AY1	0
AMC-17CT-069	60	F	Adenocarcinoma	Moderate	Single		RECTUM	AY1	0
AMC-17CT-072	60	M	Adenocarcinoma	Moderate	Single		SIGMOID COLON	AY2	0
AMC-17CT-073	53	M	Adenocarcinoma	Moderate	Single		RECTUM	AY2	1
AMC-17CT-074	55	M	Adenocarcinoma	Moderate	Single		CECUM		0
AMC-17CT-075	66	M	Adenocarcinoma	Moderate	Single		RECTUM	AY1	0
AMC-17CT-077	61	F	Adenocarcinoma	Moderate	Single		ASCENDING COLON	AY2	0
AMC-17CT-078	59	M	Adenocarcinoma	Moderate	Single		RECTOSIGMOID JUNCTION		0
AMC-17CT-079	83	F	Adenocarcinoma	Moderate	Mucinous and single		RECTUM		0
AMC-17CT-080	60	F	Adenocarcinoma	Moderate	Single		SIGMOID COLON	AY2	0
AMC-17CT-081	56	F	Adenocarcinoma	Moderate	Single		ASCENDING COLON	AY1	0
AMC-17CT-082	61	F	Adenocarcinoma	Well	Single		ASCENDING COLON	AY1	0
AMC-17CT-083	60	M	Adenocarcinoma	Moderate	Single		SIGMOID COLON		0
AMC-17CT-084	72	M	Adenocarcinoma	Moderate	Single		RECTUM		0
AMC-17CT-085	50	M	Adenocarcinoma	Moderate	Single		SIGMOID COLON		0
AMC-17CT-086	74	M	Adenocarcinoma	Moderate	Single		RECTUM		0
AMC-17CT-088	88	M	Adenocarcinoma	Moderate	Single		SIGMOID COLON	AY2	0
AMC-17CT-089	64	F	Adenocarcinoma	Moderate	Single		ASCENDING COLON		0
AMC-17CT-090	50	F	Adenocarcinoma	Moderate	Single		SIGMOID COLON	AY1	0
AMC-17CT-091	72	M	Signet ring cell carcinoma	Moderate	Mucinous and single		RECTUM		1
AMC-17CT-093	82	F	Adenocarcinoma	Poor	Single		ASCENDING COLON		1
AMC-17CT-095	75	M	Adenocarcinoma	Moderate	Single		SIGMOID COLON		0
AMC-17CT-096	56	F	Adenocarcinoma	Moderate	Single		DESCENDING COLON		0
AMC-17CT-097	58	F	Adenocarcinoma	Moderate	Single		SIGMOID COLON		0
AMC-17CT-099	62	F	Adenocarcinoma	Moderate	Single		SIGMOID COLON		0
AMC-17CT-101	60	M	Adenocarcinoma	Moderate	Single	Lymphoid stroma	UPPER RECTUM	AY1	0
AMC-17CT-103	69	M	Adenocarcinoma	Moderate	Single		CECUM		0
AMC-17CT-106	57	M	Adenocarcinoma	Moderate	Single	Lymphoid stroma	DISTAL SIGMOID COLON	AY2	0
AMC-17CT-107	57	M	Adenocarcinoma	Moderate	Single		RECTUM	AY2	0
AMC-17CT-108	94	M	Adenocarcinoma	Moderate	Single		SIGMOID COLON		1
AMC-17CT-109	28	F	Adenocarcinoma	Moderate	Single		SIGMOID COLON	AY1	0
AMC-17CT-111	67	M	Adenocarcinoma	Moderate	Single		ASCENDING COLON		0
AMC-17CT-112	53	M	Adenocarcinoma	Moderate	Mucinous and single		TRANSVERSE COLON		0
AMC-17CT-113	53	M	Adenocarcinoma	Well	Single		SIGMOID COLON		0
AMC-17CT-114	48	M	Adenocarcinoma	Moderate	Single		RECTOSIGMOID JUNCTION	AY1	0
AMC-17CT-115	56	M	Adenocarcinoma	Moderate	Single		SIGMOID COLON,SPLENIC FLEXURE		0
AMC-17CT-116	63	F	Adenocarcinoma	Moderate	Mucinous and single		SIGMOID COLON		0
AMC-17CT-117	59	M	Adenocarcinoma	Well	Single		SIGMOID COLON		0
AMC-17CT-120	69	F	Adenocarcinoma	Moderate	Single		ASCENDING COLON		0
AMC-17CT-121	57	M	Adenocarcinoma	Moderate	Single		SIGMOID COLON		0
AMC-17CT-122	61	F	Tubular adenoma				ILEOCECAL JUNCTION	AY1	0
AMC-17CT-123	48	F	Adenocarcinoma	Moderate	Single		SPLENIC FLEXURE	AY2	1
AMC-17CT-125	75	M	Adenocarcinoma	Moderate	Single		ASCENDING COLON		1
AMC-17CT-131	68	M	Adenocarcinoma	Moderate	Mucinous and single		ASCENDING COLON	AY1	1
AMC-17CT-135	74	M	Adenocarcinoma	Moderate	Single		RECTUM		0
AMC-17CT-138	36	M	Adenocarcinoma	Moderate	Single		RECTUM		0
AMC-17CT-139	73	F	Adenocarcinoma	Moderate	Single		ASCENDING COLON		0
AMC-17CT-146	61	M	Adenocarcinoma	Moderate	Single		RECTUM	AY2	0
AMC-17CT-147	48	F	Adenocarcinoma	Well	Single		TRANSVERSE COLON	AY2	0
AMC-17CT-216	62	M	Adenocarcinoma	Moderate	Single		SIGMOID COLON	AY1	0
	Reported organoid lines in our previous report (J Exp Clin Cancer Res. 2021 Jul 13;40(1):230).								0: Alive
	New organoid lines								1: Dead
