# Supplementary material for: β-Arrestin 2 suppresses the activation of YAP by promoting LATS kinase activity
Source: Genes Dis. 2022 May 17;10(2):348–51. doi: 10.1016/j.gendis.2022.04.017 (PMC10201590; doi:10.1016/j.gendis.2022.04.017)
Supplement: Multimedia component 3 [file mmc3.xlsx]

## Sheet: A549
DMSO
Scramble	Total	Nu-YAP	%
#1	200	71	35.5
#2	220	94	42.7273
#3	233	80	34.3348
Avarage	217.667	81.6667	37.5207
β-arresin 2 siRNA	Total	Nu-YAP	%
#1	264	203	76.8939
#2	223	179	80.2691
#3	232	176	75.8621
Avarage	239.667	186	77.675
CytochalasinD
Scramble	Total	Nu-YAP	%
#1	248	16	6.45161
#2	230	7	3.04348
#3	258	18	6.97674
Avarage	245.333	13.6667	5.49061
β-arresin 2 siRNA	Total	Nu-YAP	%
#1	275	59	21.4545
#2	248	69	27.8226
#3	289	84	29.0657
Avarage	270.667	70.6667	26.1143

## Sheet: RPE
DMSO
Scramble	Total	Nu-YAP	%
#1	144	75	52.0833
#2	131	71	54.1985
#3	103	46	44.6602
Avarage	126	64	50.314
β-arresin 2 siRNA	Total	Nu-YAP	%
#1	141	123	87.234
#2	104	93	89.4231
#3	158	135	85.443
Avarage	134.333	117	87.3667
CytochalasinD
Scramble	Total	Nu-YAP	%
#1	112	2	1.78571
#2	152	2	1.31579
#3	138	4	2.89855
Avarage	134	2.66667	2.00002
β-arresin 2 siRNA	Total	Nu-YAP	%
#1	112	9	8.03571
#2	163	13	7.97546
#3	193	18	9.32642
Avarage	156	13.3333	8.44587
