# Supplementary material for: β-Arrestin 2 suppresses the activation of YAP by promoting LATS kinase activity
Source: Genes Dis. 2022 May 17;10(2):348–51. doi: 10.1016/j.gendis.2022.04.017 (PMC10201590; doi:10.1016/j.gendis.2022.04.017)
Supplement: Multimedia component 4 [file mmc4.xlsx]

## Sheet: A549
#1 slide								#1 slide
HA positive	1-1	1-2	1-3	1-4				HA negative	1-1	1-2	1-3	1-4
YAP Nu	0	4	2	1	7	0.118644		YAP Nu	127	87	26	114	354	0.903061
YAP Cy	16	16	8	12	52	0.881356		YAP Cy	15	8	1	14	38	0.0969388
Total	16	20	10	13	59			Total	142	95	27	128	392
#2 slide								#2 slide
HA positive	2-1	2-2	2-3	2-4				HA negative	2-1	2-2	2-3	2-4
YAP Nu	4	2	0	2	8	0.0909091		YAP Nu	60	69	50	56	235	0.867159
YAP Cy	21	15	22	22	80	0.909091		YAP Cy	11	4	13	8	36	0.132841
Total	25	17	22	24	88			Total	71	73	63	64	271
#3 slide								#3 slide
HA positive	3-1	3-2	3-3	3-4				HA negative	3-1	3-2	3-3	3-4
YAP Nu	2	3	0	1	6	0.075		YAP Nu	99	51	125	102	377	0.866667
YAP Cy	16	13	21	24	74	0.925		YAP Cy	17	18	13	10	58	0.133333
Total	18	16	21	25	80			Total	116	69	138	112	435

## Sheet: RPE
#1 slide								#1 slide
HA positive	1-1	1-2	1-3	1-4				HA negative	1-1	1-2	1-3	1-4
YAP Nu	5	3	5	4	17	0.217949		YAP Nu	109	70	88	99	366	0.940874
YAP Cy	12	18	17	14	61	0.782051		YAP Cy	3	11	2	7	23	0.059126
Total	17	21	22	18	78			Total	112	81	90	106	389
#2 slide								#2 slide
HA positive	2-1	2-2	2-3	2-4				HA negative	2-1	2-2	2-3	2-4
YAP Nu	4	2	9	4	19	0.146154		YAP Nu	77	65	63	66	271	0.931271
YAP Cy	26	23	22	40	111	0.853846		YAP Cy	2	4	6	8	20	0.0687285
Total	30	25	31	44	130			Total	79	69	69	74	291
#3 slide								#3 slide
HA positive	3-1	3-2	3-3	3-4				HA negative	3-1	3-2	3-3	3-4
YAP Nu	3	3	1	9	16	0.156863		YAP Nu	70	105	136	86	397	0.848291
YAP Cy	29	21	13	23	86	0.843137		YAP Cy	7	18	42	4	71	0.151709
Total	32	24	14	32	102			Total	77	123	178	90	468
