# Supplementary material for: β-Arrestin 2 suppresses the activation of YAP by promoting LATS kinase activity
Source: Genes Dis. 2022 May 17;10(2):348–51. doi: 10.1016/j.gendis.2022.04.017 (PMC10201590; doi:10.1016/j.gendis.2022.04.017)
Supplement: Multimedia component 5 [file mmc5.xlsx]

## Sheet: A549
Scramble	Total	Nu-YAP	%
#1	113	0	0
#2	113	0	0
#3	111	3	2.7027
Avarage	112.333	1	0.900901
β-arresin 1 siRNA	Total	Nu-YAP	%
#1	95	7	7.36842
#2	117	12	10.2564
#3	101	13	12.8713
Avarage	104.333	10.6667	10.1654
β-arresin 2 siRNA	Total	Nu-YAP	%
#1	121	10	8.26446
#2	129	22	17.0543
#3	104	24	23.0769
Avarage	118	18.6667	16.1319
β-arresin 1/2 siRNA	Total	Nu-YAP	%
#1	126	8	6.34921
#2	93	7	7.52688
#3	105	11	10.4762
Avarage	108	8.66667	8.11743

## Sheet: RPE
Scramble	Total	Nu-YAP	%
#1	110	5	4.54545
#2	109	6	5.50459
#3	88	9	10.2273
Avarage	102.333	6.66667	6.7591
β-arresin 1 siRNA	Total	Nu-YAP	%
#1	92	18	19.5652
#2	89	4	4.49438
#3	102	5	4.90196
Avarage	94.3333	9	9.65385
β-arresin 2 siRNA	Total	Nu-YAP	%
#1	94	28	29.7872
#2	94	24	25.5319
#3	83	25	30.1205
Avarage	90.3333	25.6667	28.4799
β-arresin 1/2 siRNA	Total	Nu-YAP	%
#1	99	30	30.303
#2	121	29	23.9669
#3	101	36	35.6436
Avarage	107	31.6667	29.9712
