# Supplementary material for: β-Arrestin 2 suppresses the activation of YAP by promoting LATS kinase activity
Source: Genes Dis. 2022 May 17;10(2):348–51. doi: 10.1016/j.gendis.2022.04.017 (PMC10201590; doi:10.1016/j.gendis.2022.04.017)
Supplement: Multimedia component 6 [file mmc6.xlsx]

## Sheet: A549
PA 0 uM
Scramble	Total	Nu-YAP	%
#1	97	48	49.4845
#2	128	58	45.3125
#3	143	59	41.2587
Avarage	122.667	55	45.3519
β-arresin 2 siRNA	Total	Nu-YAP	%
#1	114	88	77.193
#2	142	84	59.1549
#3	125	73	58.4
Avarage	127	81.6667	64.916
PA 30 uM
Scramble	Total	Nu-YAP	%
#1	117	17	14.5299
#2	145	26	17.931
#3	114	33	28.9474
Avarage	125.333	25.3333	20.4694
β-arresin 2 siRNA	Total	Nu-YAP	%
#1	111	52	46.8468
#2	99	47	47.4747
#3	115	59	51.3043
Avarage	108.333	52.6667	48.542
PA (Palmitic acid)

## Sheet: RPE
PA 0 uM
Scramble	Total	Nu-YAP	%
#1	140	41	29.2857
#2	193	49	25.3886
#3	138	45	32.6087
Avarage	157	45	29.0943
β-arresin 2 siRNA	Total	Nu-YAP	%
#1	126	80	63.4921
#2	170	75	44.1176
#3	158	56	35.443
Avarage	151.333	70.3333	47.6842
PA 30 uM
Scramble	Total	Nu-YAP	%
#1	162	40	24.6914
#2	138	45	32.6087
#3	184	30	16.3043
Avarage	161.333	38.3333	24.5348
β-arresin 2 siRNA	Total	Nu-YAP	%
#1	158	56	35.443
#2	143	58	40.5594
#3	164	48	29.2683
Avarage	155	54	35.0903
PA (Palmitic acid)
