# Supplementary material for: β-Arrestin 2 suppresses the activation of YAP by promoting LATS kinase activity
Source: Genes Dis. 2022 May 17;10(2):348–51. doi: 10.1016/j.gendis.2022.04.017 (PMC10201590; doi:10.1016/j.gendis.2022.04.017)
Supplement: Multimedia component 7 [file mmc7.xlsx]

## Sheet: Sheet1
Table EV2. Primer sequences used for quantitative RT-PCR
Primer name	Sequence (5’ – 3’)
ARRB1 Forward	5'-GCGAGCACGCTTACCCTTT-3'
ARRB1 Reverse	5'-GACGCACAGAATTCCGCTTG-3’
ARRB2 Forward	5'-TCCATGCTCCGTCACACTG-3'
ARRB2 Reverse	5'-CGTGTGGTTTCGGCTGAAG-3'
ANKRD1 Forward	5'-AGTAGAGGAACTGGTCACTGG-3′
ANKRD1 Reverse	5'-TGGGCTAGAAGTGTCTTCAGAT-3′
CYR61 Forward	5'-CAGGACTGTGAAGATGCGGT-3′
CYR61 Reverse	5'-GCCTGTAGAAGGGAAACGCT-3′
CTGF Forward	5'-AGGAGTGGGTGTGTGACGA-3′
CTGF Reverse	5'-CCAGGCAGTTGGCTCTAATC-3′
GAPDH Forward	5’-AGCCACATCGCTCAGACAC-3’
GAPDH Reverse	5’-GCCCAATACGACCAAATCC-3’
